# Supplementary material for: Bacterial and Viral Co-Infections in COVID-19 Patients: Etiology and Clinical Impact
Source: Biomedicines. 2024 Sep 27;12(10):2210. doi: 10.3390/biomedicines12102210 (PMC11505336; doi:10.3390/biomedicines12102210)
Supplement: Supplementary file 1 [file biomedicines-12-02210-s001.zip]

Archive with 1 entries (1 files):
- biomedicines-3183191-supplementary.pdf
